# Supplementary material for: Preparation of Superhydrophobic Materials and Establishment of Anticorrosive Coatings on the Tinplate Substrate by Alkylation of Graphene Oxide
Source: Polymers (Basel). 2023 Mar 3;15(5):1280. doi: 10.3390/polym15051280 (PMC10007501; doi:10.3390/polym15051280)
Supplement: Supplementary file 1 [file polymers-15-01280-s001.zip]

Archive with 1 entries (1 files):
- polymers-2151021-supplementary.pdf
